# Supplementary material for: Molecular Mapping of Urinary Complement Peptides in Kidney Diseases
Source: Proteomes. 2021 Dec 13;9(4):49. doi: 10.3390/proteomes9040049 (PMC8709096; doi:10.3390/proteomes9040049)
Supplement: Supplementary file 1 [file proteomes-09-00049-s001.zip]

Archive with 5 entries (5 files):
- Figure S1 Tandem mass spectra and assignment of sequences of the 23 complement-derived urine peptides detected.pdf
- Figure S2A Association of the combined abundance of complement peptides (from Complement factor B, 4A, 4B and 3) with proteinuria, prior adjustment for proteinuria.tiff
- Figure S2B Association of the combined abundance of complement peptides (from Complement factor B, 4A, 4B and 3) with proteinuria after adjustment for proteinuria.tiff
- Figure S3 Association of the combined abundance of complement peptides (from Complement factor B, 4A, 4B and 3) with proteinuria.tiff
- Table S1 Relative abundance of all 23 complement-derived peptides, listed per disease group, normalized to the normal controls.xlsx
