# Supplementary material for: Molecular Mapping of Urinary Complement Peptides in Kidney Diseases
Source: Proteomes. 2021 Dec 13;9(4):49. doi: 10.3390/proteomes9040049 (PMC8709096; doi:10.3390/proteomes9040049)
Supplement: Supplementary file 1 [file proteomes-09-00049-s001.zip › Table S1 Relative abundance of all 23 complement-derived peptides, listed per disease group, normalized to the normal controls.xlsx]

## Sheet: Tabelle1
N	disease/condition	e13403	e11594	e11703	e12606	e10517	e08566	e09682	e08161	e09265	e06142	e08035	e03984	e00117	e09429	e16041	e17084	e18666	e12939	e14381	e16109	e06787	e08849	e09686
422	acute_kidney_injury	56.0081	2.94295	0.467899	31.4294	44.29	0.831402	0.328473	22.6277	1.14847	18.9	45.0733	1.16197	2.65177	55.0226	5.385	0.575979	0.285934	57.7958	21.8364	27.0802	1.04159	11.8952	7.8147
273	ADPKD	7.13314	3.80932	3.65716	1.62006	0.803861	1.96069	1.23091	0.655235	2.15938	0.346683	0.260916	0.199104	0.565526	5.33794	0.822617	0.968692	0.900437	5.74182	1.47666	0.372155	1.38573	1.15157	2.20299
8	amyloidosis	0	2.89032	0.288108	1.4343	2.95769	0.25518	0.360544	24.4338	0.361138	0	0	0	0	0	1.51146	0.0588488	0	38.0069	1.14568	0	2.3296	0	8.90043
8	atypical_hemolytic_uremic_syndrome	0	0.0676015	0	0.439056	0	0.886825	0	0	0.161825	1.14951	0	0	0	33.9336	0.664973	0.146741	0	0.334171	0.777727	0	0.147876	0	0
24	C3_glomerulopathy	0	0.312297	0.311836	0.490575	4.71892	0.504074	3.68088	5.44493	0.834586	5.17634	14.6755	0	2.04298	293.833	0.553061	0	0	60.9589	7.92506	0	1.37074	5.49341	2.03265
567	CAKUT	14.2282	6.50047	0.989404	1.69607	0.995575	0.404144	13.1759	0.611342	3.00938	0.145321	2.69384	0.455342	0.461834	0.229584	0.341151	1.60905	3.87138	4.71582	1.89059	23.2139	0.40059	1.39269	2.14707
4428	DiabetesMell_yes	0.310265	1.72303	0.509702	1.58743	9.58068	1.42943	0.77269	3.30678	1.82064	1.41948	9.11062	0.754618	1.75116	6.68819	1.76305	0.705811	0.842834	4.54225	1.36853	2.22921	0.960307	3.00715	1.27767
1401	diabetic_nephropathy	2.56863	0.829663	0.179083	1.79036	3.34977	0.624747	0.198533	39.5335	0.842917	6.25517	10.7364	5.70194	0.969938	179.369	2.22593	0.12034	0.35957	129.568	8.21456	2.98427	2.2971	4.67988	5.77893
12	fanconi_syndrom	3.45903	2.23094	0.0683964	0.949876	0	0	4.1543	0	1.98879	0.211781	0	0	0	0	2.09559	0	0.40541	0.148975	5.15117	1.79673	0.60672	9.36857	0
126	FSGS	2.42179	1.82807	0.350672	5.60753	4.26452	0.805402	1.53736	25.2645	1.7474	7.19171	64.3607	1.91473	3.76335	50.1273	3.39768	0.203625	0.507176	206.633	5.95763	150.08	1.42746	4.62438	9.23236
811	IgAN	20.243	1.67661	0.56428	1.59314	6.2861	0.776018	0.752243	10.8108	1.11376	5.16338	65.7221	0.560651	3.11318	109.189	1.67479	0.300131	0.0917579	114.802	10.2128	7.01731	2.3983	4.70336	127.849
50	MCD	0	9.40905	0.815214	0.501057	8.54211	2.0827	0.448465	31.9134	1.19097	2.17708	0	0	1.47491	358.946	0.315634	0.0680327	0	452.904	23.4256	79.4993	4.10186	12.8029	0.940768
113	MGN	0.857566	1.67619	0.217257	2.71929	8.56194	0.960589	0.612605	111.321	2.04663	15.7239	26.6511	0.363527	3.12501	79.3817	3.01361	0.0402707	0	176.518	13.6147	0.363902	4.33841	26.5697	20.7682
66	Morbus_Fabry	12.1803	2.6593	0.0980674	1.02292	4.01671	0.856355	1.98968	1.42044	1.10683	1.32854	0	0.666643	0.516056	30.8761	0.544835	0.854074	0.260139	12.5552	2.93547	1.2734	0.731266	8.63013	2.03892
50	MPGN	33.5239	1.86324	2.19237	12.6854	11.4095	0.940316	22.9144	16.1444	1.61085	7.13169	38.9284	0.238528	5.12994	56.0789	2.85434	0.044943	0.211119	82.2944	6.60728	3.56073	2.13222	4.43319	3.20282
104	hypertensive nephrosclerosis	5.88845	1.6754	0.106932	5.36846	34.0057	0.433596	0.244747	1.35811	0.614915	2.11302	6.58181	0	1.74705	25.7413	13.3741	0.325348	0.923508	35.4345	2.77305	0.157532	0.73015	22.6391	4.10115
127	nephrotic_syndrom	45.5367	2.66079	2.57824	1.39294	5.90379	2.41676	15.8869	104.964	7.52478	21.3623	33.2925	4.40226	3.09965	353.704	0.840432	0.939883	0.334109	256.27	20.7544	120.658	2.68851	211.491	2.6973
2300	NTx	17.1631	0.935188	0.262093	3.39523	1.87142	0.504631	1.01559	5.59556	0.712062	3.62572	32.613	0.770776	3.33396	8.45349	1.37913	0.672366	0.206233	11.7196	3.7493	2.87418	1.40401	7.59246	2.90653
20	SLE	0	0.0350706	0	0.988122	0	0.343418	0	0	0.482081	0	0	0	0.106723	0	1.81216	0.0770339	4.82882	0	0.559622	0	0.333981	0	0
94	SLE_nephritis	1.64572	1.43934	1.18154	2.06193	6.62578	0.479986	0.210669	9.48206	1.50984	3.96054	54.3309	4.71738	0.519341	71.3251	3.01084	0.189157	3.73431	131.444	5.07389	1.16844	1.0957	7.31761	7.76873
159	vaskulitis	31.6071	0.4719	0.0533738	16.7759	6.81596	0.325949	0.229662	2.89231	0.250581	1.47432	54.2958	0.0431727	7.59831	33.4048	6.928	0.248016	1.37464	36.4773	2.97274	6.88028	0.676285	3.12517	9.0003
4864	normal_control	1	1	1	1	1	1	1	1	1	1	1	1	1	1	1	1	1	1	1	1	1	1	1
